# Supplementary material for: Synthetic gRNA/Cas9 Ribonucleoprotein Inhibits HIV Reactivation and Replication
Source: Viruses. 2022 Aug 28;14(9):1902. doi: 10.3390/v14091902 (PMC9500661; doi:10.3390/v14091902)
Supplement: Supplementary file 1 [file viruses-14-01902-s001.zip]

Archive with 1 entries (1 files):
- viruses-1843125-SM.pdf
